# Supplementary material for: Exploring the Relationship between (De-)Centralized Health Care Delivery, Client-Centeredness, and Health Outcomes—Results of a Retrospective, Single-Center Study of Transgender People Undergoing Vaginoplasty
Source: Healthcare (Basel). 2023 Jun 14;11(12):1746. doi: 10.3390/healthcare11121746 (PMC10297987; doi:10.3390/healthcare11121746)
Supplement: Supplementary file 1 [file healthcare-11-01746-s001.zip]

Archive with 1 entries (1 files):
- healthcare-2349829-supplementary.pdf
